# Supplementary material for: Synthesis of Carbohydrate Based Macrolactones and Their Applications as Receptors for Ion Recognition and Catalysis
Source: Molecules. 2021 Jun 3;26(11):3394. doi: 10.3390/molecules26113394 (PMC8199946; doi:10.3390/molecules26113394)
Supplement: Supplementary file 1 [file molecules-26-03394-s001.zip]

Archive with 1 entries (1 files):
- molecules-1205503-supplementary.pdf
